# Supplementary material for: Genomic and geographical structure of human cytomegalovirus
Source: Proc Natl Acad Sci U S A. 2023 Jul 17;120(30):e2221797120. doi: 10.1073/pnas.2221797120 (PMC10372631; doi:10.1073/pnas.2221797120)
Supplement: Supplementary file 2 — Dataset S01 (XLSX) [file pnas.2221797120.sd01.xlsx]

## Sheet: GenBank
Continent of Isolation	Country of Isolation	Genbank accession	Strain name/patient designation	Sample type	Passage history	Clinical source	Immune status	sample date (year of collection or dd/mm/yy)
Americas	USA	FJ527563.1	AD169	adenoid	several	Sample taken from adenoids of a 7-years old girl	Competent	1956
Europe	Czech Republic	KY490068.1	PRA6	amniotic fluid	0	Congenitally infected infant	Competent	2015-10-08
Europe	Israel	KR534199.1	JER1070	amniotic fluid		Congenitally infected infant	Competent	2010-03-28
Europe	Israel	KR534201.1	JER2002	amniotic fluid		Congenitally infected infant	Competent	2011-03-24
Europe	Israel	KR534202.1	JER2282	amniotic fluid		Congenitally infected infant	Competent	2012-01-22
Europe	Israel	KR534203.1	JER3230	amniotic fluid		Congenitally infected infant	Competent	2011-07-04
Europe	Israel	KR534204.1	JER3855	amniotic fluid		Congenitally infected infant	Competent	2005-10-16
Europe	Israel	KR534205.1	JER4035	amniotic fluid		Congenitally infected infant	Competent	2009-01-04
Europe	Israel	KR534206.1	JER4041	amniotic fluid		Congenitally infected infant	Competent	2005-12-08
Europe	Israel	KR534207.1	JER4053	amniotic fluid		Congenitally infected infant	Competent	2009-01-04
Europe	Israel	KR534208.1	JER4559	amniotic fluid		Congenitally infected infant	Competent	2009-02-11
Europe	Israel	KR534209.1	JER4755	amniotic fluid		Congenitally infected infant	Competent	2012-08-01
Europe	Israel	KR534210.1	JER5268	amniotic fluid		Congenitally infected infant	Competent	2012-09-12
Europe	Israel	KR534211.1	JER5409	amniotic fluid		Congenitally infected infant	Competent	2012-09-23
Europe	Israel	KR534212.1	JER5550	amniotic fluid		Congenitally infected infant	Competent	2012-12-10
Europe	Israel	KR534213.1	JER5695	amniotic fluid		Congenitally infected infant	Competent	2012-10-21
Europe	Italy	KJ361959.1	PAV1	amniotic fluid		Congenitally infected infant	Competent	2005
Europe	Italy	KJ361960.1	PAV4	amniotic fluid		Congenitally infected infant	Competent	2006
Europe	Italy	KJ361961.1	PAV5	amniotic fluid		Congenitally infected infant	Competent	2006
Europe	Italy	KJ361962.1	PAV6	amniotic fluid		Congenitally infected infant	Competent	2007
Europe	Italy	KJ361963.1	PAV7	amniotic fluid		Congenitally infected infant	Competent	2007
Europe	Italy	KJ361964.1	PAV8	amniotic fluid		Congenitally infected infant	Competent	2007
Europe	Italy	KJ361965.1	PAV11	amniotic fluid		Congenitally infected infant	Competent	2011
Europe	Italy	KJ361966.1	PAV12	amniotic fluid		Congenitally infected infant	Competent	2011
Europe	Italy	KJ361967.1	PAV23	amniotic fluid		Congenitally infected infant	Competent	2012-08-21
Europe	Italy	KJ361968.1	PAV24	amniotic fluid		Congenitally infected infant	Competent	2012-11-15
Europe	Italy	KJ361969.1	PAV25	amniotic fluid		Congenitally infected infant	Competent	2013-03-12
Europe	Italy	KJ361970.1	PAV26	amniotic fluid		Congenitally infected infant	Competent	2013-04-02
Europe	Italy	KJ872539.1	PAV16	amniotic fluid		Congenitally infected infant	Competent	2009-07-27
Europe	Italy	KJ872540.1	PAV18	amniotic fluid		Congenitally infected infant	Competent	2008-09-22
Europe	Italy	KJ872541.1	PAV20	amniotic fluid		Congenitally infected infant	Competent	2013-07-09
Europe	Italy	KJ872542.1	PAV21	amniotic fluid		Congenitally infected infant	Competent	2013-07-09
Oceania	Australia	KT634296.1	UKNEQAS2	amniotic fluid	0	foetus at about 20 weeks gestation	Competent	2013
Europe	Italy	GU179291.1	AF1	amniotic fluid	0	Pregnant woman infected with CMV	Competent	2003
Africa	Zambia	MK290742.1	LUS193	Breast milk		HIV negative mother with HCMV infection	Competent	2002
Europe	France	KT959235.1	DB	cervix	3	Pregnant woman	Competent	2009
Europe	Italy	GU179289.1	VR1814	cervix	0	Pregnant woman with CMV primary infection	Competent	1996
Europe	Israel	KR534200.1	JER1289	kidney biopsy		Congenitally infected infant	Competent	2002-02-26
Americas	USA	JX512198.1	Davis	liver	several	Congenitally infected infant	Competent	1957
Europe	Israel	KR534198.1	JER893	Bronchoalveolar lavage		Congenitally infected infant	Competent	2009-12-01
Europe	Netherlands	KT726945.2	NL/Rot6/Nasal/2012	Nasal rinse	1	Congenitally infected infant	Competent	2012-05-13
Europe	Belgium	KC519321.1	BE/11/2010	urine	2	Child with CMV primary infection and liver dysfunction	Competent	2010-04-27
Europe	Belgium	KC519319.1	BE/9/2010	urine	2	Child with primary infection and fever	Competent	2010-04-09
Europe	UK	NC_006273.2	Merlin	urine	?3	Congenitally infected child	Competent	1999
Americas	USA	KX544832.1	SUB_24	urine	>0	Congenitally infected infant	Competent	2016-06-24
Americas	USA	KX544833.1	VR3908	urine	>0	Congenitally infected infant	Competent	2016-06-24
Americas	USA	KX544834.1	SUB_22	urine	>0	Congenitally infected infant	Competent	2016-06-24
Americas	USA	KX544838.1	VR7863	urine		Congenitally infected infant	Competent	2016-06-24
Europe	Belgium	KC519320.1	BE/10/2010	urine	2	Congenitally infected infant	Competent	2010-04-22
Europe	Czech Republic	KY490063.1	PRA1	urine	0	Congenitally infected infant	Competent	2006-09-15
Europe	Czech Republic	KY490064.1	PRA2	urine	0	Congenitally infected infant	Competent	2009-03-25
Europe	Czech Republic	KY490065.1	PRA3	urine	0	Congenitally infected infant	Competent	2009-05-28
Europe	Czech Republic	KY490066.1	PRA4	urine	0	Congenitally infected infant	Competent	2009-11-25
Europe	Czech Republic	KY490067.1	PRA5	urine	0	Congenitally infected infant	Competent	2009-06-10
Europe	Czech Republic	KY490069.1	PRA7	urine	0	Congenitally infected infant	Competent	2010-05-17
Europe	Czech Republic	KY490070.1	PRA8	urine	0	Congenitally infected infant	Competent	2012-11-08
Europe	Greece	MF084224.1	HER1	urine	1	Congenitally infected infant	Competent	2016
Europe	Israel	KR534196.1	JER847	urine		Congenitally infected infant	Competent	2009-11-12
Europe	Israel	KR534197.1	JER851	urine		Congenitally infected infant	Competent	2009-11-16
Europe	Italy	GU179288.1	U8	urine	0	Congenitally infected infant	Competent	2003
Europe	UK	GQ221974.1	3157	urine	3	Congenitally infected infant	Competent	2001
Europe	UK	GQ466044.1	3301	urine	0	Congenitally infected infant	Competent	2001
Europe	UK	GU179290.1	U11	urine	0	Congenitally infected infant	Competent	2003
Europe	UK	KJ361971.1	UKNEQAS1	urine	2	Congenitally infected infant	Competent	2012
Europe	UK	MF084223.1	LON1	urine	1	Congenitally infected infant	Competent	2016
Europe	Germany	KY490071.1	HANChild1	urine	0	Congenitally infected infant	Competent	2013-04-08
Europe	Germany	KY490072.1	HANChild2&3	urine	0	Congenitally infected infant	Competent	2013-04-04
Americas	USA	FJ616285.1	Towne	urine	several	Congenitally infected infant (Microcephaly and hepatosplenomegaly)	Competent	1970
Europe	UK	KT726949.2	UK/Lon6/Urine/2011	urine		Congenitally infected infant	Competent	2011-10-18
Europe	UK	KT726949.2	UK/Lon7/Urine/2011	urine		Congenitally infected infant	Competent	2011-12-30
Europe	UK	KT726951.2	UK/Lon8/Urine/2012	urine		Congenitally infected infant	Competent	2012-02-21
Europe	UK	GQ221975.1	JP	Biopsy (prostate, collected post-mortem)	0	AIDS patient	Compromised	2001
Europe	UK	KT726947.2	UK/Lon1/Blood/2013	blood		Acute myeloid leukemia	Compromised	2013-05-13
Americas	USA	KX544836.1	VR5201	blood		Solid organ transplant recipient	Compromised	2016-06-24
Europe	Italy	KY490062.1	PAV32	blood	0	Solid organ transplant recipient (kidney)	Compromised
Americas	USA	KX544835.1	VR5022	blood	>0	Solid organ transplant recipient (lungs/heart)	Compromised	2016-06-24
Americas	USA	KX544837.1	VR5235	blood	>0	Solid organ transplant recipient (lungs/heart)	Compromised	2016-06-24
Europe	Italy	KY490061.1	PAV31	blood	0	Stem cell transplant recipient	Compromised
Africa	Zambia	MK290743.1	LUS248	Breast milk		HIV positive mother with HCMV infection	Compromised	2002
Africa	Zambia	MK290744.1	LUS283	Breast milk		HIV positive mother with HCMV infection	Compromised	2003
Africa	Zambia	MK422176.1	LUS243	Breast milk		HIV positive mother with HCMV infection	Compromised	2006
Europe	Germany	KY123649.1	HANChild4	Trachaeal secretion	0	Immunodeficient patient with HCMV pneumonia	Compromised	2012-05-15
Americas	USA	KF021605.1	TR	vitreous humor from eye	>4	HIV positive patient (AIDS)	Compromised	1996
Europe	Germany	KY123652.1	HANRTR5	Biopsy	0	Solid organ transplant recipient (kidney)	Compromised	2015-05-18
Europe	Germany	KY490077.1	HANRTR9	Biopsy	0	Solid organ transplant (kidney)	Compromised	2011-01-19
Europe	Germany	KY490080.1	HANSCTR1B	Biopsy	0	Stem cell transplant recipient	Compromised	2014-10-08
Asia	South Korea	HQ380895.1	JHC	blood	4	Bone marrow tranplant	Compromised	2003
Europe	Germany	KY490073.1	HANRTR1A	blood	0	Solid organ transplant (kidney)	Compromised	2012-07-20
Europe	Germany	KY490074.1	HANRTR1B	blood	0	Solid organ transplant (kidney)	Compromised	2013-05-22
Europe	Germany	KY490076.1	HANRTR8	blood	0	Solid organ transplant (kidney)	Compromised	2013-10-09
Europe	Germany	KY490078.1	HANRTR10	blood	0	Solid organ transplant (kidney)	Compromised	2010-10-25
Europe	Germany	KY123650.1	HANRTR2	blood	0	Solid organ transplant recipient (kidney)	Compromised	2012-08-22
Europe	Germany	KY490079.1	HANSCTR1A	blood	0	Stem cell transplant recipient	Compromised	2014-05-08
Europe	Germany	KY490081.1	HANSCTR2	blood	0	Stem cell transplant recipient	Compromised	2015-04-16
Europe	Germany	KY490082.1	HANSCTR8	blood	0	Stem cell transplant recipient	Compromised	2014-07-31
Europe	Germany	KY490083.1	HANSCTR9	blood	0	Stem cell transplant recipient	Compromised	2016-01-18
Europe	Germany	KY490085.1	HANSCTR11A	blood	0	Stem cell transplant recipient	Compromised	2010-04-06
Europe	Germany	KY490086.1	HANSCTR11B	blood	0	Stem cell transplant recipient	Compromised	2010-07-19
Europe	Germany	KY490087.1	HANSCTR12	blood	0	Stem cell transplant recipient	Compromised	2010-06-21
Europe	Germany	KY490088.1	HANSCTR13	blood	0	Stem cell transplant recipient	Compromised	2011-04-06
Europe	Germany	KY123653.1	HANSCTR4	blood	0	Stem cell transplant recipient	Compromised	2011-06-10
Europe	Germany	KY123651.1	HANRTR4	blood/plasma	0	Solid organ transplant recipient (kidney)	Compromised	2015-03-13
Europe	Germany	KY490084.1	HANSCTR10	Bronchoalveolar lavage	0	Stem cell transplant recipient	Compromised	2013-04-22
Europe	Belgium	KC519322.1	BE/21/2010	urine	0	Solid organ transplant recipient (pulmonary)	Compromised	2010-07-26
Europe	Belgium	KC519323.1	BE/27/2010	urine	4	Solid organ transplant recipient (renal)	Compromised	2010-10-21
Europe	Germany	KY490075.1	HANRTR6	Vitreous body fluid	0	Solid organ transplant (kidney)	Compromised	2014-06-18
Europe	Belgium	KP745634.1	BE/32/2010	amniotic fluid	1	Unknown	Unknown	2010-12-29
Europe	France	KU550087.1	NAN1LA	amniotic fluid	0	Unknown	Unknown	2011
Europe	France	KU550088.1	NAN2LA	amniotic fluid	0	Unknown	Unknown	2013
Europe	France	KU550089.1	NAN4LA	amniotic fluid	0	Unknown	Unknown	2013
Europe	Czech Republic	KP745664.1	CZ/2/2013	blood	2	Unknown	Unknown	2013-03-01
Europe	Czech Republic	KP745691.1	CZ/1/2013	blood	2	Unknown	Unknown	2013-02-22
Europe	Germany	GQ221973.1	HAN13	Bronchoalveolar lavage	3	Sample from bronchoalveolar lavage	Unknown	2007
Europe	Germany	GQ396662.1	HAN38	Bronchoalveolar lavage	2	Sample from bronchoalveolar lavage	Unknown	2007
Europe	Germany	GQ396663.1	HAN20	Bronchoalveolar lavage	2	Sample from bronchoalveolar lavage	Unknown	2007
Europe	Germany	JX512199.1	HAN1	Bronchoalveolar lavage	no information	Sample from bronchoalveolar lavage	Unknown	2007
Europe	Germany	JX512200.1	HAN2	Bronchoalveolar lavage	3	Sample from bronchoalveolar lavage	Unknown	2007
Europe	Germany	JX512201.1	HAN3	Bronchoalveolar lavage	3	Sample from bronchoalveolar lavage	Unknown	2007
Europe	Germany	JX512202.1	HAN8	Bronchoalveolar lavage	3	Sample from bronchoalveolar lavage	Unknown	2007
Europe	Germany	JX512203.1	HAN12	Bronchoalveolar lavage	3	Sample from bronchoalveolar lavage	Unknown	2007
Europe	Germany	JX512205.1	HAN19	Bronchoalveolar lavage	2	Sample from bronchoalveolar lavage	Unknown	2007
Europe	Germany	JX512206.1	HAN22	Bronchoalveolar lavage	2	Sample from bronchoalveolar lavage	Unknown	2007
Europe	Germany	JX512207.1	HAN28	Bronchoalveolar lavage	3	Sample from bronchoalveolar lavage	Unknown	2007
Europe	Germany	JX512208.1	HAN31	Bronchoalveolar lavage	2	Sample from bronchoalveolar lavage	Unknown	2007
Europe	Germany	KJ361946.1	2CEN2	Bronchoalveolar lavage	1	Sample from bronchoalveolar lavage	Unknown	2009
Europe	Germany	KJ361947.1	2CEN5	Bronchoalveolar lavage	1	Sample from bronchoalveolar lavage	Unknown	2009
Europe	Germany	KJ361948.1	2CEN15	Bronchoalveolar lavage	1	Sample from bronchoalveolar lavage	Unknown
Europe	Germany	KJ361949.1	2CEN30	Bronchoalveolar lavage	1	Sample from bronchoalveolar lavage	Unknown
Europe	Germany	KJ361950.1	HAN11	Bronchoalveolar lavage	3	Sample from bronchoalveolar lavage	Unknown	2007
Europe	Germany	KJ361951.1	HAN21	Bronchoalveolar lavage	3	Sample from bronchoalveolar lavage	Unknown	2006
Europe	Germany	KJ361952.1	HAN27	Bronchoalveolar lavage	2	Sample from bronchoalveolar lavage	Unknown	2007
Europe	Germany	KJ361953.1	HAN30	Bronchoalveolar lavage	2	Sample from bronchoalveolar lavage	Unknown	2006
Europe	Germany	KJ361954.1	HAN32	Bronchoalveolar lavage	2	Sample from bronchoalveolar lavage	Unknown	2007
Europe	Germany	KJ361955.1	HAN33	Bronchoalveolar lavage	3	Sample from bronchoalveolar lavage	Unknown	2007
Europe	Germany	KJ361956.1	HAN36	Bronchoalveolar lavage	2	Sample from bronchoalveolar lavage	Unknown	2007
Europe	Germany	KJ361957.1	HAN39	Bronchoalveolar lavage	1	Sample from bronchoalveolar lavage	Unknown	2007
Europe	Germany	KJ361958.1	HAN40	Bronchoalveolar lavage	2	Sample from bronchoalveolar lavage	Unknown	2007
Europe	Belgium	KP745706.1	BE/41/2011	Bronchoalveolar lavage	1	Unknown	Unknown	2011-01-07
Europe	Belgium	KP745633.1	BE/45/2011	nasopharyngeal aspirate	1	Unknown	Unknown	2011-01-27
Europe	Belgium	KP745661.1	BE/33/2010	nasopharyngeal aspirate	1	Unknown	Unknown	2010-12-27
Europe	Belgium	KP745669.1	BE/28/2011	nasopharyngeal aspirate	2	Unknown	Unknown	2011-10-20
Europe	Belgium	KP745673.1	BE/42/2011	nasopharyngeal aspirate	1	Unknown	Unknown	2011-01-09
Europe	Belgium	KP745675.1	BE/23/2011	nasopharyngeal aspirate	2	Unknown	Unknown	2011-07-19
Europe	Belgium	KP745681.1	BE/43/2011	nasopharyngeal aspirate	1	Unknown	Unknown	2011-01-19
Europe	Belgium	KP745682.1	BE/46/2011	nasopharyngeal aspirate	1	Unknown	Unknown	2011-03-07
Europe	Belgium	KP745686.1	BE/39/2011	nasopharyngeal aspirate	1	Unknown	Unknown	2011-01-01
Europe	Belgium	KP745688.1	BE/12/2012	nasopharyngeal aspirate	2	Unknown	Unknown	2012-04-21
Europe	Belgium	KP745705.1	BE/38/2011	nasopharyngeal aspirate	2	Unknown	Unknown	2011-12-12
Europe	Belgium	KP745709.1	BE/48/2011	nasopharyngeal aspirate	1	Unknown	Unknown	2011-03-28
Europe	Belgium	KP745715.1	BE/44/2011	nasopharyngeal aspirate	1	Unknown	Unknown	2011-01-27
Europe	Belgium	KP745716.1	BE/16/2010	nasopharyngeal aspirate	5	Unknown	Unknown	2010-06-06
Europe	Belgium	KP745717.1	BE/2/2010	nasopharyngeal aspirate	2	Unknown	Unknown	2010-03-16
Europe	Belgium	KP745721.1	BE/14/2010	nasopharyngeal aspirate	2	Unknown	Unknown	2010-05-11
Europe	Belgium	KP745722.1	BE/40/2011	nasopharyngeal aspirate	1	Unknown	Unknown	2011-01-04
Europe	Belgium	KP745723.1	BE/37/2011	nasopharyngeal aspirate	5	Unknown	Unknown	2011-12-05
Europe	Belgium	KP745725.1	BE/49/2011	nasopharyngeal aspirate	1	Unknown	Unknown	2011-04-26
Asia	China	KJ426589.1	HAN	unknown		Unknown	Unknown	2007-01-10
Europe	Belgium	KP745635.1	BE/5/2012	urine	2	Unknown	Unknown	2012-01-22
Europe	Belgium	KP745636.1	BE/7/2011	urine	2	Unknown	Unknown	2011-03-17
Europe	Belgium	KP745637.1	BE/9/2011	urine	2	Unknown	Unknown	2011-04-14
Europe	Belgium	KP745638.1	BE/15/2010	urine	3	Unknown	Unknown	2010-05-31
Europe	Belgium	KP745639.1	BE/10/2011	urine	2	Unknown	Unknown	2011-04-15
Europe	Belgium	KP745640.1	BE/22/2010	urine	4	Unknown	Unknown	2010-08-31
Europe	Belgium	KP745641.1	BE/31/2011	urine	4	Unknown	Unknown	2011-10-27
Europe	Belgium	KP745644.1	BE/31/2010	urine	4	Unknown	Unknown	2010-12-16
Europe	Belgium	KP745645.1	BE/13/2010	urine	3	Unknown	Unknown	2010-05-06
Europe	Belgium	KP745646.1	BE/8/2012	urine	3	Unknown	Unknown	2012-02-14
Europe	Belgium	KP745647.1	BE/18/2010	urine	5	Unknown	Unknown	2010-06-20
Europe	Belgium	KP745648.1	BE/8/2011	urine	2	Unknown	Unknown	2011-04-13
Europe	Belgium	KP745649.1	BE/10/2012	urine	2	Unknown	Unknown	2012-04-02
Europe	Belgium	KP745650.1	BE/1/2011	urine	3	Unknown	Unknown	2011-01-14
Europe	Belgium	KP745651.1	BE/9/2012	urine	2	Unknown	Unknown	2012-03-26
Europe	Belgium	KP745652.1	BE/2/2011	urine	4	Unknown	Unknown	2011-01-06
Europe	Belgium	KP745653.1	BE/22/2011	urine	2	Unknown	Unknown	2011-07-18
Europe	Belgium	KP745654.1	BE/19/2011	urine	2	Unknown	Unknown	2011-07-05
Europe	Belgium	KP745655.1	BE/3/2010	urine	2	Unknown	Unknown	2010-03-18
Europe	Belgium	KP745656.1	BE/2/2013	urine	3	Unknown	Unknown	2013-01-17
Europe	Belgium	KP745657.1	BE/13/2011	urine	2	Unknown	Unknown	2011-05-10
Europe	Belgium	KP745658.1	BE/14/2012	urine	1	Unknown	Unknown	2012-05-14
Europe	Belgium	KP745659.1	BE/3/2011	urine	4	Unknown	Unknown	2011-01-14
Europe	Belgium	KP745660.1	BE/6/2011	urine	2	Unknown	Unknown	2011-03-10
Europe	Belgium	KP745662.1	BE/20/2010	urine	4	Unknown	Unknown	2010-07-20
Europe	Belgium	KP745663.1	BE/5/2010	urine	2	Unknown	Unknown	2010-03-25
Europe	Belgium	KP745665.1	BE/16/2012	urine	1	Unknown	Unknown	2012-05-24
Europe	Belgium	KP745666.1	BE/7/2012	urine	3	Unknown	Unknown	2012-02-14
Europe	Belgium	KP745667.1	BE/5/2011	urine	7	Unknown	Unknown	2011-03-07
Europe	Belgium	KP745668.1	BE/18/2011	urine	2	Unknown	Unknown	2011-06-22
Europe	Belgium	KP745670.1	BE/30/2011	urine	2	Unknown	Unknown	2011-10-26
Europe	Belgium	KP745671.1	BE/14/2011	urine	9	Unknown	Unknown	2011-05-12
Europe	Belgium	KP745672.1	BE/29/2011	urine	2	Unknown	Unknown	2011-10-20
Europe	Belgium	KP745674.1	BE/33/2011	urine	2	Unknown	Unknown	2011-11-22
Europe	Belgium	KP745676.1	BE/28/2010	urine	4	Unknown	Unknown	2010-10-15
Europe	Belgium	KP745677.1	BE/1/2010	urine	2	Unknown	Unknown	2010-01-18
Europe	Belgium	KP745678.1	BE/25/2010	urine	2	Unknown	Unknown	2010-09-09
Europe	Belgium	KP745679.1	BE/24/2010	urine	2	Unknown	Unknown	2010-09-07
Europe	Belgium	KP745680.1	BE/11/2012	urine	2	Unknown	Unknown	2012-04-10
Europe	Belgium	KP745683.1	BE/12/2011	urine	2	Unknown	Unknown	2011-05-09
Europe	Belgium	KP745684.1	BE/11/2011	urine	4	Unknown	Unknown	2011-04-18
Europe	Belgium	KP745687.1	BE/36/2011	urine	2	Unknown	Unknown	2011-12-02
Europe	Belgium	KP745689.1	BE/17/2011	urine	2	Unknown	Unknown	2011-05-20
Europe	Belgium	KP745690.1	BE/34/2011	urine	2	Unknown	Unknown	2011-11-28
Europe	Belgium	KP745692.1	BE/3/2012	urine	2	Unknown	Unknown	2012-01-09
Europe	Belgium	KP745693.1	BE/15/2012	urine	1	Unknown	Unknown	2012-05-24
Europe	Belgium	KP745694.1	BE/12/2010	urine	8	Unknown	Unknown	2010-04-29
Europe	Belgium	KP745695.1	BE/6/2012	urine	5	Unknown	Unknown	2012-01-31
Europe	Belgium	KP745696.1	BE/27/2011	urine	5	Unknown	Unknown	2011-09-13
Europe	Belgium	KP745697.1	BE/23/2010	urine	4	Unknown	Unknown	2010-09-09
Europe	Belgium	KP745698.1	BE/20/2011	urine	2	Unknown	Unknown	2011-07-05
Europe	Belgium	KP745699.1	BE/1/2012	urine	2	Unknown	Unknown	2012-01-02
Europe	Belgium	KP745700.1	BE/4/2011	urine	2	Unknown	Unknown	2011-03-03
Europe	Belgium	KP745701.1	BE/6/2010	urine	2	Unknown	Unknown	2010-03-23
Europe	Belgium	KP745702.1	BE/21/2011	urine	5	Unknown	Unknown	2011-07-15
Europe	Belgium	KP745703.1	BE/26/2011	urine	2	Unknown	Unknown	2011-08-23
Europe	Belgium	KP745704.1	BE/32/2011	urine	2	Unknown	Unknown	2011-11-17
Europe	Belgium	KP745707.1	BE/13/2012	urine	2	Unknown	Unknown	2012-04-23
Europe	Belgium	KP745708.1	BE/8/2010	urine	1	Unknown	Unknown	2010-04-12
Europe	Belgium	KP745710.1	BE/2/2012	urine	2	Unknown	Unknown	2012-01-09
Europe	Belgium	KP745711.1	BE/24/2011	urine	2	Unknown	Unknown	2011-08-04
Europe	Belgium	KP745712.1	BE/19/2010	urine	5	Unknown	Unknown	2010-07-06
Europe	Belgium	KP745713.1	BE/35/2011	urine	2	Unknown	Unknown	2011-11-30
Europe	Belgium	KP745714.1	BE/29/2010	urine	7	Unknown	Unknown	2010-12-07
Europe	Belgium	KP745719.1	BE/26/2010	urine	2	Unknown	Unknown	2010-09-15
Europe	Belgium	KP745720.1	BE/15/2011	urine	5	Unknown	Unknown	2011-05-13
Europe	Belgium	KP745724.1	BE/4/2012	urine	2	Unknown	Unknown	2012-01-16
Europe	Belgium	KP745726.1	BE/30/2010	urine	2	Unknown	Unknown	2010-12-08
Europe	Belgium	KP745727.1	BE/17/2010	urine	4	Unknown	Unknown	2010-06-14
Europe	Belgium	KP745728.1	BE/4/2010	urine	2	Unknown	Unknown	2010-03-22
Europe	Czech Republic	KP745642.1	CZ/1/2012	urine	2	Unknown	Unknown	2012-05-23
Europe	Czech Republic	KP745643.1	CZ/2/2012	urine	2	Unknown	Unknown	2012-10-15
Europe	Czech Republic	KP745685.1	CZ/3/2012	urine	2	Unknown	Unknown	2012-11-05
Europe	Czech Republic	KP745718.1	CZ/1/2011	urine	2	Unknown	Unknown	2011-05-20
Europe	France	KU550090.1	NANU	urine	0	Unknown	Unknown	2013
Europe	Germany	JX512204.1	HAN16	urine	2	Urine from an infant	Unknown	2007

## Sheet: ShortReads
Continent of Isolation	Country of Isolation	SRA accession	Strain name/patient designation	Sample type	Passage history	Single/mixed infection	N of sequences (reconstructed haplotypes for mixed infection)			Clinical source	Immune status
Africa	Kenya	SRR11053608	12-Pre38W-CV	Cervix		Single infection	1			HIV positive mother with HCMV infection	Compromised
Africa	Kenya	SRR11053603	123-6M-BM	Breast milk		Single infection	1			HIV positive mother with HCMV infection	Compromised
Africa	Kenya	SRR11053595	14-2W-BM	Breast milk		Single infection	1			HIV positive mother with HCMV infection	Compromised
Africa	Kenya	SRR11053586	22-6W-BM	Breast milk		Single infection	1			HIV positive mother with HCMV infection	Compromised
Africa	Kenya	SRR11053575	41-2W-BM	Breast milk		Single infection	1			HIV positive mother with HCMV infection	Compromised
Africa	Uganda	not uploaded	02-505-Pa	oropharyngeal swab		Single infection	1			Infant with CMV primary infection	Competent
Africa	Uganda	not uploaded	02-519-Pc	oropharyngeal swab		Single infection	1			Infant with CMV primary infection	Competent
Africa	Uganda	not uploaded	02-520-S1a	oropharyngeal swab		Single infection	1			Sibling of infant with CMV primary infection (oral shedding due to not primary infection)	Competent
Africa	Uganda	not uploaded	02-579-Pa	oropharyngeal swab		Single infection	1			Infant with CMV primary infection	Competent
Africa	Zambia	ERR3163233	Donor 174	Breast milk (right)		Mixed infection	2			HIV positive mother with HCMV infection	Compromised
Africa	Zambia	ERR3163254	Donor 259	Breast milk (left)		Mixed infection	3			HIV positive mother with HCMV infection	Compromised
Africa	Zambia	ERR3163257	Donor 259	Breast milk (right)		Mixed infection	3			HIV positive mother with HCMV infection	Compromised
Africa	Zambia	ERR3163258	Donor 264	Breast milk (left)		Mixed infection	2			HIV positive mother with HCMV infection	Compromised
Africa	Zambia	ERR3163275	Donor 278	Breast milk (right)		Mixed infection	2			HIV positive mother with HCMV infection	Compromised
Africa	Zambia	ERR3163277	Donor 281	Breast milk (right)		Mixed infection	2			HIV positive mother with HCMV infection	Compromised
Africa	Zambia	ERR3163329	Donor 283	Breast milk (right)		Mixed infection	1			HIV positive mother with HCMV infection	Compromised
Africa	Zambia	ERR3163330	Donor 288	Breast milk (right)		Mixed infection	2			HIV positive mother with HCMV infection	Compromised
							26
							17
