# Supplementary material for: Genomic and geographical structure of human cytomegalovirus
Source: Proc Natl Acad Sci U S A. 2023 Jul 17;120(30):e2221797120. doi: 10.1073/pnas.2221797120 (PMC10372631; doi:10.1073/pnas.2221797120)
Supplement: Supplementary file 3 — Dataset S02 (XLSX) [file pnas.2221797120.sd02.xlsx]

## Sheet: Sheet1
Continent of ancestry	Continent of Isolation	Country of Isolation	SRA accession	Strain name/patient designation	Sample type	Clinical source	Immune status	Sample date (dd/mm/yy)
Asia	Europe	UK	ERS13431295	H02-00047-150625-B	blood	Solid organ transplant recipient	Compromised	2015-06-25
Asia	Europe	UK	ERS13431271	H02-00031-130626-B	blood	Solid organ transplant recipient	Compromised	2013-06-26
Africa	Europe	UK	ERS13431269	H02-00030-130319-B	blood	Solid organ transplant recipient	Compromised	2013-03-19
Africa	Europe	UK	ERS13431267	H02-00029-131217-B	blood	Solid organ transplant recipient	Compromised	2013-12-17
Africa	Europe	UK	ERS13431282	H02-00037-140624-B	blood	Solid organ transplant recipient	Compromised	2014-06-24
Africa	Europe	UK	ERS13431287	H02-00042-150112-B	blood	Solid organ transplant recipient	Compromised	2015-01-12
Africa	Europe	UK	ERS13431300	H02-00050-150928-B	blood	Solid organ transplant recipient	Compromised	2015-09-28
Europe	Europe	UK	ERS13431289	H02-00044-150212-B	blood	Solid organ transplant recipient	Compromised	2015-02-12
Europe	Europe	UK	ERS13431284	H02-00039-140718-B	blood	Solid organ transplant recipient	Compromised	2014-07-18
Europe	Europe	UK	ERS13431283	H02-00038-150109-B	blood	Solid organ transplant recipient	Compromised	2015-01-09
Europe	Europe	UK	ERS13431264	H02-00028-130603-B	blood	Solid organ transplant recipient	Compromised	2013-06-03
